# Supplementary material for: Effect of Obesity on Acute Ozone-Induced Changes in Airway Function, Reactivity, and Inflammation in Adult Females
Source: PLoS One. 2016 Aug 11;11(8):e0160030. doi: 10.1371/journal.pone.0160030 (PMC4981326; doi:10.1371/journal.pone.0160030)
Supplement: S1 File — (XLSX) [file pone.0160030.s001.xlsx]

## Sheet: Subject Demographics
id	Race	BMI	Race	BMI_30	BIA_Non_Athletic	Age	Gender	Height	Weight	Waist
Z002	Hispanic	38.61	Caucasian	High	46.9	21	F	166	106.4	43
Z003	AA	38.16	AA	High	50.7	27	F	174.5	116.2	38
Z006	AA	37.49	AA	High	43.6	20	F	162.5	99	40
Z030	AA	33.6	AA	High	41.1	32	F	167	93.7	39.5
Z033	AA	34.53	AA	High	41.5	24	F	159	87.3	37.25
Z034	AA	31.23	AA	High	43.3	23	F	164.5	84.5	38
Z037	AA	33.5	AA	High	46.3	19	F	168.5	95.1	37
Z039	AA	34.65	AA	High	46.9	35	F	164	93.2	40.5
Z040	AA	33.42	AA	High	44.1	31	F	167	93.2	35
Z041	Hispanic	36.35	Caucasian	High	45.2	28	F	159	91.9	38
Z044	Caucasian	31.6	Caucasian	High	31.4	25	F	157	77.9	36
Z047	Caucasian	32.42	Caucasian	High	43.3	34	F	164	87.2	39
Z053	Caucasian	33.1488	Caucasian	High	44.5	33	F	170	95.8	39
Z054	Caucasian	38.7211	Caucasian	High	47.9	32	F	166	106.7	41
Z058	Caucasian	33.1504	Caucasian	High	41.5	27	F	162	87	36
Z059	Caucasian	33.9202	Caucasian	High	45.8	35	F	167	94.6	39
Z060	Caucasian	32.9304	Caucasian	High	44.5	22	F	174	99.7	39
Z062	AA	38.2851	AA	High	46.8	29	F	168.5	108.7	37
z063	Caucasian	31	Caucasian	High	38.6	30	F	158	77.4	37.5
Z001	Caucasian	23.94	Caucasian	Low	33.6	21	F	182	79.3	29.5
Z018	Caucasian	22.49	Caucasian	Low	23	25	F	170	65	27.75
Z019	AA	20.24	AA	Low	17.1	21	F	157	49.9	28.25
Z021	Caucasian	22.23	Caucasian	Low	23.2	25	F	157	54.8	28.75
Z024	Caucasian	19.75	Caucasian	Low	23.1	20	F	163.5	52.8	26.5
Z025	Caucasian	20.74	Caucasian	Low	26.1	19	F	174	62.8	27.5
Z026	Asian	22.62	Caucasian	Low	23.5	23	F	160	57.9	29
Z027	Caucasian	22.29	Caucasian	Low	27.8	27	F	168	62.9	28.5
Z028	Caucasian	23.4484	Caucasian	Low	25.1	23	F	163	62.3	27
Z031	Caucasian	23.16	Caucasian	Low	25.2	31	F	167	64.6	26.75
Z036	AA	18.37	AA	Low	19	24	F	156	44.7	24.75
Z043	AA	22.64	AA	Low	28	25	F	157	55.8	26
Z045	AA	22.06	AA	Low	32.7	33	F	169	63	29
Z046	AA	20.34	AA	Low	19.6	26	F	164	54.7	24
Z049	AA	20.8	AA	Low	31.4	27	F	184.5	70.8	28.5
Z050	AA	22.06	AA	Low	24.3	20	F	169	63	26.75
Z055	AA	21.0641	AA	Low	12.7	22	F	164.5	57	26.75
Z057	AA	21.439	AA	Low	25.8	23	F	159	54.2	28
Z061	AA	22.3863	AA	Low	28.4	28	F	173	67	28

## Sheet: Training Day
		Baseline Lung Function																Methacholine Challenge	Saline	as % saline										Sputum cell data																		Sputum markers
id	day	FVC	FEV1	FEV1/FVC	FEF25_75	TLC	VC	IC	FRC	FRC/TLC	ERV	RV	RV/TLC	Vtg	Raw	sGaw		MC_FEV1_Pre	MC_FEV1_Post	MC_FEV1_PD%_0.075	MC_FEV1_PD%_0.156	MC_FEV1_PD%_0.312	MC_FEV1_PD%_0.625	MC_FEV1_PD%_1.25	MC_FEV1_PD%_2.5	MC_FEV1_PD%_5	MC_FEV1_PD%_10	MC_FEV1_PD%_Post Albuterol		Total_Cell_Count_Non_Squamous	Neutrophils	Macrophage_Monocytes	Eosinophils	Lymphocytes	Basophils	Bronchial_Epithelial_Cells	Squamous_Epithelial_Cells	Total	Non_Squamous_total	pct_Neutrophils	pct_Macrophage_Monocytes	pct_Eosinophils	pct_Lymphocytes	pct_Basophils	pct_Bronchial_Epithelial_Cells	pct_Squamous_Epithelial_Cells		IL-1 Beta(pg/mL)	IL-6(pg/mL)
Z002	0	4.15	3.58	86	4.07	4.67	4.15	2.8	3.39	0.72591	1.86	0.71	0.152034	3.39	2.13	0.14		3.53	3.8	89.4309	95.935	96.748	94.0379	86.7209	96.206	95.122	95.664	102.981		1430000	45	19	0	0	0	2	34	100	66	0.45	0.19	0	0	0	0.02	0.34		45.4766	5.56397
Z003	0	4.81	3.79	79	3.52	5	4.16	3.22	1.78	0.356	0.71	0.84	0.168	2.63	1.06	0.36		3.65	3.75	98.9247	99.1935	97.043	97.8495	97.3118	95.9677	97.3118	94.6237	100.806		1020000	101	363	2	2	0	5	28	501	473	0.201597	0.724551	0.00399202	0.00399202	0	0.00998004	0.0558882		27.7583	10.0965
Z006	0	3.98	3.18	80	2.95	5.07	3.98	3.04	2.03	0.400394	0.49	1.09	0.21499	2.91	2.22	0.16		3.19	3.4	97.2477	101.529	100	98.7768	99.0826	99.6942	98.4709	100	103.976		205000	3	26	0	1	0	1	69	100	31	0.03	0.26	0	0.01	0	0.01	0.69		*	*
Z030	0	3.45	2.75	80	2.64	4.08	3.45	3.03	1.06	0.259804	0	0.63	0.154412	1.89	5.2	0.1		2.67	2.7	99.6296	98.5185	96.6667	98.5185	95.1852	97.037	97.037	95.9259	100		1200000	18	13	0	0	0	0	69	100	31	0.18	0.13	0	0	0	0	0.69		25.8003	0.859507
Z033	0	3.28	2.69	82	2.75	4.22	3.28	2.58	1.64	0.388626	0.43	0.94	0.222749	2.52	4.13	0.1		2.54	2.81	95.9559	95.2206	93.0147	94.1176	94.1176	94.1176	94.1176	92.6471	103.309		210000	55	361	0	1	0	0	84	501	417	0.10978	0.720559	0	0.00199601	0	0	0.167665		13.8898	2.20923
Z034	0	4.03	3.22	80	3.05	5	4.03	3.4	1.6	0.32	0.46	0.97	0.194	2.55	2.5	0.157		3.21	3.33	92.5697	94.1176	95.6656	98.452	95.6656	99.3808	93.1889	88.8545	103.096		1300000	106	99	4	0	0	8	284	501	217	0.211577	0.197605	0.00798403	0	0	0.0159681	0.566866		6.03384	0.153637
Z037	0	3.96	3.04	77	2.55	4.49	3.96	2.72	1.77	0.394209	1.03	0.53	0.11804	2.65	4.08	0.09		3.06	3.13	95.6667	95.3333	96.6667	92.3333	93.3333	96.3333	94.3333	89	104.333		415000	2	41	0	0	0	2	55	100	45	0.02	0.41	0	0	0	0.02	0.55		6.15509	0.722314
Z039	0	3.91	3.47	89	4.41	5.04	3.8	3.29	1.75	0.347222	0.42	1.25	0.248016	2.53	2.01	0.197		3.37	3.27	93.5583	103.067	96.9325	98.4663	94.4785	95.7055	95.7055	88.3436	100.307		25000	*	*	*	*	*	*	*	*	*	*	*	*	*	*	*	*		*	*
Z040	0	3.62	3.14	87	4.06	5.22	3.62	2.92	2.31	0.442529	0.82	1.61	0.308429	2.52	2.58	0.154		3.01	3.05	100	100.676	97.2973	99.3243	100	97.6351	91.8919	97.6351	103.041		60000	*	*	*	*	*	*	*	*	*	*	*	*	*	*	*	*		*	*
Z041	0	4.17	3.73	89	5.34	5.01	4.17	3.5	1.51	0.301397	0.46	0.83	0.165669	2.17	2.22	0.208		3.67	3.57	98.6376	97.8202	98.6376	96.7302	94.8229	92.9155	92.9155	89.6458	97.2752		985000	*	*	*	*	*	*	*	*	*	*	*	*	*	*	*	*		*	*
Z044	0	4.37	3.49	79.86	3.22	5.05	4.37	2.8	2.25	0.445545	1.48	0.68	0.134653	3.15	2.48	0.128		3.54	3.71	99.4366	99.1549	98.8732	101.127	99.4366	99.7183	100.563	98.3099	104.507		540000	75	279	0	2	0	3	162	521	359	0.143954	0.535509	0	0.00383877	0	0.00575816	0.31094		3.04787	1.91291
Z047	0	4.71	3.93	83.44	4.41	5.83	4.71	3.92	1.91	0.327616	0.76	1.12	0.19211	3.11	2.08	0.16		3.97	3.96	97.2292	97.4811	96.9773	98.2368	97.733	99.4962	93.9547	97.733	102.591		515000	32	442	0	4	0	8	14	500	.	0.064	0.884	0	0.008	0	0.016	0.028		10.7002	3.14431
Z053	0	4.66	4.04	87	5.48	5.44	4.66	3.84	1.6	0.294118	0.69	0.78	0.143382	2.45	1.72	0.238		4.12	3.96	100	100.676	97.2973	99.3243	100	97.6351	91.8919	97.6351	103.041		*	*	*	*	*	*	*	*	*	*	*	*	*	*	*	*	*		*	*
Z054	0	4.14	3.42	83	3.55	6.05	4.29	4.09	1.96	0.323967	0.91	1.76	0.290909	3.3	1.77	0.171		3.36	3.42	97.3837	98.8372	97.3837	96.5116	98.5465	96.2209	93.0233	94.4767	99.4186		1220000	202	261	0	11	0	5	22	501	479	0.403194	0.520958	0	0.0219561	0	0.00998004	0.0439122		16.3689	29.7594
Z058	0	3.84	3.35	87	4.2	4.77	3.84	2.66	2.11	0.442348	1.05	0.94	0.197065	2.44	2.32	0.177		3.3	3.42	97.561	101.22	98.1707	99.6951	99.3902	99.0854	96.6463	95.4268	104.268		310000	13	178	0	0	0	4	305	500	195	0.026	0.356	0	0	0	0.008	0.61		8.48924	6.109
Z059	0	4.17	3.47	83	3.84	5.33	4.17	3.38	1.95	0.365854	0.95	1.15	0.21576	2.53	1.38	0.287		3.41	3.44	97.971	97.3913	98.8406	97.971	97.971	95.6522	94.4928	90.1449	99.7101		2510000	235	198	5	3	0	2	58	501	443	0.469062	0.39521	0.00998004	0.00598802	0	0.00399202	0.115768		84.0873	11.4369
Z060	0	4	2.87	72	2.12	5.05	4	2.1	2.95	0.584158	1.31	1.05	0.207921	3.76	2.82	0.094		2.85	2.88	98.6111	96.1806	94.0972	92.0139	87.5	65.9722	*	*	100		230000	14	346	3	2	0	8	127	500	373	0.028	0.692	0.006	0.004	0	0.016	0.254		10.8731	6.58277
Z062	0	3.81	2.98	78	2.59	4.95	3.81	2.44	2.52	0.509091	1.23	1.15	0.232323	3.19	1.94	0.162		3.15	3.04	96.1415	98.0707	96.463	97.1061	96.7846	94.8553	87.4598	89.7106	97.7492		*	*	*	*	*	*	*	*	*	*	*	*	*	*	*	*	*		*	*
z063	0	4.9	4	82	4.19	6.07	4.9	3.32	2.75	0.453048	1.21	1.17	0.192751	3.4	1.43	0.206		4	3.97	100.256	99.2308	96.9231	97.9487	100.513	97.1795	93.8462	91.7949	101.795		*	*	*	*	*	*	*	*	*	*	*	*	*	*	*	*	*		*	*
Z001	0	4.42	4.25	96.15	5.52	6.04	4.54	2.57	3.47	0.574503	1.75	1.5	0.248344	3.85	0.74	0.351		4.25	4.47	99.0719	101.856	104.408	101.856	98.1439	100	100.696	100	104.684		1850000	51	177	0	2	0	16	254	500	246	0.102	0.354	0	0.004	0	0.032	0.508		34.6251	10.6673
Z018	0	4.69	4.17	89	5.63	5.25	4.69	2.42	2.83	0.539048	1.41	0.56	0.106667	3.63	2.28	0.12		4.17	4.16	99.5146	100.243	100.728	101.214	100.485	100.243	99.2718	100.485	100.971		900000	58	384	0	7	0	6	44	499	455	0.116232	0.769539	0	0.0140281	0	0.012024	0.0881764		29.1183	11.2159
Z019	0	3.14	2.8	89	3.52	3.93	3.14	1.98	1.95	0.496183	0.99	0.79	0.201018	2.35	1.72	0.25		2.78	2.87	99.6441	101.423	104.982	102.135	104.626	102.135	100.712	97.5089	102.135		3480000	59	381	1	12	0	0	47	500	453	0.118	0.762	0.002	0.024	0	0	0.094		100.414	20.5058
Z021	0	4.27	3.69	86	4.18	4.94	4.27	2.51	2.43	0.491903	1.31	0.67	0.135628	3.36	1.43	0.21		3.63	3.81	101.093	97.541	100.273	96.4481	93.7158	102.732	100.546	99.1803	104.098		8080000	53	42	0	2	0	0	4	101	97	0.524752	0.415842	0	0.019802	0	0	0.039604		109.44	96.5793
Z024	0	4.04	3.67	91	4.07	5.06	3.18	2.16	2.91	0.575099	0.83	1.88	0.371542	4.19	2.46	0.1		2.77	3.79	97.878	97.0822	97.878	97.6127	96.2865	97.6127	96.0212	92.5729	100.531		500000	10	10	0	0	0	1	79	100	21	0.1	0.1	0	0	0	0.01	0.79		18.3187	1.5258
Z025	0	4.5	3.87	86	3.68	5.77	4.5	2.43	3.34	0.578856	1.36	1.26	0.218371	4.17	1.55	0.16		3.88	4.19	98.9637	100.518	95.8549	93.7824	98.7047	100	93.0052	100.518	108.549		1040000	89	242	5	1	0	11	152	500	348	0.178	0.484	0.01	0.002	0	0.022	0.304		64.4302	5.70921
Z026	0	3.3	2.78	84	2.96	3.95	3.3	1.93	2.02	0.511392	0.94	0.65	0.164557	2.55	1.94	0.2		2.8	2.81	94.5652	96.7391	97.1014	97.1014	98.1884	95.6522	101.087	100.725	101.812		560000	14	44	0	0	0	1	41	100	59	0.14	0.44	0	0	0	0.01	0.41		28.7613	0.949205
Z027	0	4.32	2.69	85	4.04	4.72	4.32	2.4	2.33	0.493644	1.25	0.4	0.0847458	3.21	1.77	0.18		3.64	3.82	96.4578	96.4578	93.4605	97.5477	93.733	100.272	92.6431	97.8202	104.087		280000	3	15	0	0	0	0	81	99	18	0.030303	0.151515	0	0	0	0	0.818182		59.3871	2.37109
Z028	0	4.39	3.4	77	2.94	5.44	4.39	2.65	2.79	0.512868	1.4	1.05	0.193015	2.89	2.86	0.121		3.5	3.66	96.3068	95.7386	97.7273	91.7614	92.0455	88.3523	89.4886	87.2159	103.977		3200000	27	420	1	0	0	10	42	500	458	0.054	0.84	0.002	0	0	0.02	0.084		20.114	25.6568
Z031	0	3.95	3.39	86	3.97	5.07	3.95	2.59	2.49	0.491124	1.27	1.12	0.220907	3.41	1.76	0.17		3.43	3.53	95.0437	99.4169	99.1254	95.9184	98.2507	99.4169	98.8338	99.4169	102.915		740000	146	221	6	4	0	4	120	501	381	0.291417	0.441118	0.011976	0.00798403	0	0.00798403	0.239521		19.0714	3.03625
Z036	0	3.15	2.52	80	2.13	3.88	3.15	1.73	2.15	0.554124	0.94	0.74	0.190722	2.62	2.25	0.17		2.52	2.58	100.794	99.6032	98.8095	100.794	100	97.2222	96.8254	96.0317	102.381		980000	78	382	4	1	0	11	24	500	476	0.156	0.764	0.008	0.002	0	0.022	0.048		7.98409	2.0569
Z043	0	3.76	2.68	71	2.02	4.5	3.76	2.1	2.39	0.531111	1.54	0.73	0.162222	2.51	3.42	0.116493		2.62	2.66	98.4848	100.758	98.8636	94.3182	92.803	91.2879	84.8485	73.4848	100.758		1590000	18	486	1	1	0	0	13	519	506	0.0346821	0.936416	0.00192678	0.00192678	0	0	0.0250482		3.10873	1.17715
Z045	0	3.28	2.67	81	2.64	4.53	3.28	2.37	2.17	0.479029	0.81	1.25	0.275938	2.72	1.95	0.188		2.72	2.82	97.5	98.5714	98.9286	97.5	95	94.2857	95.3571	92.8571	100.714		540000	*	*	*	*	*	*	*	*	*	*	*	*	*	*	*	*		*	*
Z046	0	2.87	2.35	82	2.44	3.7	2.36	1.44	2.26	0.610811	0.92	1.34	0.567797	2.15	2.96	0.157134		2.3	2.36	100.858	96.9957	94.4206	97.8541	97.8541	95.279	86.6953	80.6867	101.288		122000	4	0	0	0	0	0	96	100	4	0.04	0	0	0	0	0	0.96		24.6344	1.70321
Z049	0	4.01	3.46	86	3.84	5.4	4.01	2.96	2.44	0.451852	0.66	1.39	0.257407	2.86	1.98	0.18		3.36	3.42	98.4848	97.8788	98.4848	98.7879	98.7879	97.8788	97.5758	97.8788	103.636		17500	*	*	*	*	*	*	*	*	*	*	*	*	*	*	*	*		*	*
Z050	0	3.88	3.39	87	3.89	4.68	3.88	2.37	2.31	0.49359	1.21	0.8	0.17094	3.06	1.79	0.18		3.48	3.28	97.2973	100.601	99.6997	97.5976	97.8979	98.7988	95.4955	96.997	98.4985		75000	465	31	2	1	0	0	0	499	499	0.931864	0.0621242	0.00400802	0.00200401	0	0	0		7.59511	0.240778
Z055	0	2.98	2.57	86	3.03	4.03	2.98	1.47	2.55	0.632754	1.01	1.05	0.260546	2.48	1.94	0.208		2.47	2.56	100.803	99.1968	100.402	99.5984	97.992	97.1888	95.5823	92.3695	102.811		*	*	*	*	*	*	*	*	*	*	*	*	*	*	*	*	*		*	*
Z057	0	3.55	3.01	85	3.28	4.27	3.55	1.89	2.38	0.557377	1.24	0.72	0.168618	2.63	1.53	0.249		3.05	3.04	98.3389	98.0066	97.3422	96.0133	94.6844	97.6744	90.3654	88.0399	100.997		302000	7	7	0	0	0	0	86	100	14	0.07	0.07	0	0	0	0	0.86		2.32977	0.320798
Z061	0	4.04	3.48	86	4.28	5.28	4.42	3.22	2.06	0.390152	1.19	0.87	0.164773	2.8	1.07	0.335		3.59	3.59	99.4152	99.4152	98.8304	99.7076	99.4152	99.1228	99.7076	96.7836	104.971		500000	2	9	0	0	0	1	88	100	12	0.02	0.09	0	0	0	0.01	0.88		8.58238	0.248045
* means no data or no cells /all aquamous
used air day
[truncated: 5 more columns]

## Sheet: Air Day
		Pre Exposure Lung function															Post exposure lung function															Methacholine Challenge	Saline	as %Saline										Breathing Patterns
id	day	pFVC	pFEV1	pFEV1/FVC	pFEF25_75	pTLC	pVC	pIC	pFRC	pERV	pRV	pRV/TLC	pVtg	pRaw	psGaw		FVC	FEV1	FEV1/FVC	FEF25_75	TLC	VC	IC	FRC	ERV	RV	RV/TLC	Vtg	Raw	sGaw		MC_FEV1_Pre	MC_FEV1_Post	MC_FEV1_PD%_0.075	MC_FEV1_PD%_0.156	MC_FEV1_PD%_0.312	MC_FEV1_PD%_0.625	MC_FEV1_PD%_1.25	MC_FEV1_PD%_2.5	MC_FEV1_PD%_5	MC_FEV1_PD%_10	MC_FEV1_PD%_Post Albuterol		Mean_total_exer_Breaths/min	Mean_total_rest_Breaths/min	Mean_total_exer_sigh	Mean_total_rest_sigh	Mean_total_exer_cough	Mean_total_rest_cough
Z002	1	4.26	3.62	85	4	4.78	4.26	2.81	1.97	1.04	0.52	0.108787	3.64	2.18	0.126		4.18	3.64	87	4.38	4.5	4.18	2.75	1.75	0.74	0.32	0.0711111	3.44	1.86	0.156		3.59	3.72	100.559	99.4413	98.6034	98.0447	101.117	99.7207	99.7207	100.838	103.911		36.1225	21.79	16	18	2	7
Z003	2	4.48	3.6	80	3.38	4.98	4.48	2.88	2.1	0.46	0.5	0.100402	2.88	1.19	0.293		4.43	3.64	82	3.68	5.04	4.43	2.97	2.07	0.24	0.61	0.121032	3.1	1.13	0.284		3.72	3.83	98.9305	99.1979	99.1979	98.6631	97.861	95.9893	98.3957	100	102.406		31.66	18.7425	43	22	0	0
Z006	1	3.73	3.04	82	3	4.54	3.73	2.66	1.88	0.67	0.81	0.178414	2.62	2.91	0.13		3.81	3.13	82	3.09	4.76	3.81	2.99	1.77	0.5	0.96	0.201681	2.63	2.34	0.16		3.21	3.33	99.6894	97.8261	96.2733	93.7888	100.311	97.5155	100.621	95.0311	103.416		47.87	22.8523	5	18	0	1
Z030	1	3.3	2.73	83	2.88	4.33	3.3	2.27	2.05	0.64	1.03	0.237875	1.95	3.14	0.163		3.32	2.76	83	2.6	4.39	3.32	2.08	2.31	0.58	1.07	0.243736	2.17	3.15	0.146		2.54	2.65	97.3384	96.1977	97.7186	100.38	88.5932	83.6502	67.68	*	100.76		32.7825	18.46	4	5	0	0
Z033	1	3.26	2.58	79	2.36	4.38	3.26	3.4	0.98	*	1.12	0.255708	2.5	3.8	0.105		3.22	2.58	80	2.5	4	3.22	2.86	1.14	0.5	0.78	0.195	2.29	3.79	0.115		2.5	2.48	98.3806	95.1417	98.7854	99.5951	99.1903	98.7854	91.0931	95.5466	100.405		25.2225	22.505	14	34	0	0
Z034	2	3.87	3.16	82	3.14	4.95	3.87	3.46	1.49	0.42	1.08	0.218182	2.46	1.99	0.205		3.95	3.29	83	3.44	4.96	3.95	3.51	1.45	0.47	1.01	0.203629	2.3	1.7	0.257		3.26	3.47	100	95.8084	98.2036	98.8024	95.509	100.898	94.9102	89.2216	103.892		36	21.7767	14	7	0	0
Z037	2	3.79	2.93	77	2.51	4.42	3.79	2.88	1.54	0.3	0.63	0.142534	3.03	2.61	0.126		3.74	2.98	80	2.75	4.49	3.74	3.4	1.09	0.19	0.75	0.167038	2.63	2.77	0.137		2.93	3.01	91.6107	85.906	83.2215	90.2685	86.5772	90.604	84.8993	81.5436	101.007		21.375	16.6925	16	45	0	0
Z039	1	3.87	3.22	83	3.61	5.19	3.87	3.39	1.79	0.28	1.31	0.252408	2.54	2.39	0.165		3.8	3.17	84	3.58	5.04	3.8	3.29	1.75	0.42	1.25	0.248016	2.53	2.01	0.197		3.08	3.17	95.3271	94.704	95.9502	96.2617	86.6044	84.4237	83.8006	88.785	98.7539		27.715	17.725	6	5	0	2
Z040	2	3.27	2.77	85	3.09	4.2	3.34	2.47	1.73	0.69	0.86	0.204762	1.99	2.61	0.193		3.33	2.93	88	3.92	4.7	3.35	3.01	1.68	0.53	1.35	0.287234	2	2.23	0.224		2.88	2.83	99.6564	100.687	94.8454	97.2509	98.2818	99.6564	102.405	96.2199	97.2509		25.8525	17.0575	12	11	0	0
Z041	2	4.09	3.57	87	4.79	4.79	4.09	3.19	1.6	0.56	0.7	0.146138	2.42	2.18	0.19		3.97	3.54	89	4.96	4.59	3.97	3.35	1.24	0.6	0.62	0.135076	2.19	2.01	0.228		3.49	3.69	98.0501	93.5933	96.3788	94.1504	93.0362	85.5153	89.415	86.9081	102.786		42.56	21.3775	3	15	0	0
Z044	2	4.4	3.45	78	3.06	5.12	4.46	2.81	2.31	1.59	0.65	0.126953	2.97	1.96	0.172		4.51	3.61	80	3.36	5.38	4.54	2.96	2.42	1.65	0.84	0.156134	3.08	2.19	0.148		3.56	3.79	101.667	100.278	100.833	100.556	100.833	101.944	101.111	100.833	105.278		50.76	19.0025	23	19	2	2
Z047	2	4.36	3.69	85	4.41	5.83	4.37	3.78	2.05	0.66	1.46	0.250429	3.02	1.73	0.192		4.41	3.71	84	4.32	5.74	4.42	3.7	2.04	0.67	1.32	0.229965	2.88	1.89	0.183		3.77	3.88	99.4681	98.6702	98.4043	97.8723	101.33	100.798	98.9362	100.798	103.191		18.3825	20.325	23	11	0	1
Z053	1	4.35	3.85	88	5.32	5.31	4.37	3.66	1.65	0.71	0.93	0.175141	2.77	1.7	0.212		4.4	3.89	88	5.36	5.31	4.44	3.7	1.61	0.67	0.87	0.163842	2.75	1.59	0.228		3.91	3.94	100.127	98.7342	98.7342	94.1772	98.9873	92.4051	92.9114	93.9241	99.7468		30.93	18.9425	14	14	0	0
Z054	2	4.11	3.32	81	3.13	5.35	4.3	3.46	1.89	0.78	1.05	0.196262	2.94	2.33	0.146		4.08	3.33	82	3.26	5.44	4.42	3.58	1.86	0.86	1.02	0.1875	2.88	1.96	0.177		3.44	3.41	102.933	100.88	100	99.7067	100.587	99.4135	98.827	96.7742	100		31.31	20.9525	2	9	0	0
Z058	2	3.8	3.34	88	4.2	5.45	4.16	3.23	2.23	0.95	1.29	0.236697	2.79	1.91	0.188		3.79	3.34	88	4.32	4.95	4.04	2.96	2	1.11	0.91	0.183838	3.06	1.58	0.208		3.39	3.43	97.9167	97.9167	98.8095	99.1071	98.2143	96.4286	97.0238	98.8095	102.083		28.715	17.735	32	23	0	0
Z059	2	4.23	3.52	83	3.98	5.26	4.23	2.9	2.36	1.09	1.03	0.195817	2.88	1.19	0.292		4.25	3.57	84	4.13	5.27	4.25	2.78	2.49	1.29	1.03	0.195446	3.11	1.12	0.287		3.56	3.47	100.563	97.7465	95.7746	97.4648	94.6479	91.831	94.6479	91.5493	97.7465		18.1025	24.605	38	27	0	0
Z060	1	3.86	2.85	74	2.2	5.04	3.86	2.17	2.88	1.42	1.18	0.234127	3.75	2.2	0.121		3.88	2.88	74	2.3	5.08	3.88	2.05	3.03	1.56	1.2	0.23622	3.96	2.4	0.105		2.9	3.07	95.2542	97.6271	83.3898	77.9661	*	*	*	*	104.068		22.65	17.04	5	14	0	0
Z062	2	3.67	2.91	79	2.7	5.04	3.67	2.26	2.78	0.97	1.38	0.27381	3.63	1.94	0.142		3.71	2.98	80	2.87	4.81	3.71	2.15	2.66	1.02	1.1	0.22869	3.67	1.66	0.164		2.94	2.93	100	100.685	100	98.9726	99.6575	96.2329	97.2603	86.9863	100.342		35.1425	21.6225	5	9	0	0
z063	1	4.76	3.89	82	4.02	5.81	4.76	3.04	2.77	1.25	1.04	0.179002	3.49	1	0.286		4.83	4.04	84	4.45	5.94	4.83	3.11	2.84	1.28	1.11	0.186869	4.12	1.66	0.146		3.96	4.05	97.2772	98.2673	97.0297	96.7822	97.7723	96.7822	98.0198	94.5545	100.25		28.0375	17.27	22	23	0	1
Z001	1	4.78	4.45	93	5.33	5.99	4.71	2.79	3.2	1.52	1.28	0.213689	3.72	0.91	0.29		4.66	4.52	97	5.67	5.66	4.11	2.32	3.34	1.45	1.55	0.273852	3.89	0.83	0.309722		4.37	4.52	93.1868	97.1429	96.9231	97.5824	97.1429	95.6044	95.1648	89.4505	99.3407		25.0125	20.32	15	16	0	0
Z018	2	4.66	4.13	89	5.23	5.28	4.66	2.7	2.57	1.3	0.61	0.11553	3.48	2.34	0.123		4.58	4.1	89	5.6	5.24	4.58	2.66	2.58	1.2	0.66	0.125954	3.77	2.23	0.119		4.17	4.1	97.8417	94.7242	97.6019	97.1223	95.2038	97.3621	98.801	95.2038	98.3213		31.675	22.1025	36	33	0	0
Z019	1	3.11	2.8	90	3.75	3.73	3.11	2.01	1.72	0.73	0.62	0.16622	2.41	1.96	0.211		2.92	2.64	90	3.75	4.05	2.92	2.14	1.91	0.68	1.13	0.279012	2.69	1.54	0.241		2.82	2.86	97.153	100.356	100.356	99.6441	96.7972	99.2883	101.068	99.6441	101.779		23.6875	18.085	59	26	1	0
Z021	2	4.22	3.61	86	4.14	4.78	4.22	2.54	2.25	1.2	0.56	0.117155	2.87	1.54	0.227		4.08	3.59	88	4.67	4.78	4.08	2.4	2.38	1.17	0.7	0.146444	3.22	1.75	0.178		3.62	3.56	97.027	92.1622	98.1081	97.5676	96.7568	92.7027	97.027	95.6757	96.2162		28.625	19.9575	17	14	0	3
Z024	1	4.07	3.73	92	4.16	5.29	4.07	2.71	2.58	0.78	1.22	0.230624	4.26	2.93	0.08		3.81	3.64	95	4.18	5.3	3.81	2.52	2.78	1.12	1.49	0.281132	4.78	2.11	0.099		3.76	3.92	99.7297	101.892	99.1892	101.622	102.432	101.892	102.432	97.8378	105.946		28.0875	20.045	8.5	10	0	0
Z025	2	4.47	3.68	82	3.39	5.53	4.47	2.49	3.04	1.39	1.06	0.191682	3.77	1.68	0.158		4.41	3.76	85	3.71	5.55	4.41	2.56	2.98	1.32	1.14	0.205405	3.71	1.84	0.147		3.78	4.06	99.7361	96.0422	98.153	99.4723	98.153	96.3061	100	98.4169	107.124		31.1575	18.095	7	8	0	0
Z026	1	3.13	2.73	87	3.31	3.91	3.13	2.09	1.82	0.91	0.78	0.199488	2.57	2.4	0.162		3.22	2.86	89	3.41	4.01	3.22	2.24	1.77	0.87	0.79	0.197007	2.51	2.4	0.166		2.85	2.89	97.1631	97.8723	98.5816	100.355	98.5816	99.2908	98.9362	100	102.482		28.345	21.46	6	15	0	0
Z027	2	4.19	3.66	87	4.23	5.04	4.19	2.62	2.43	1.4	0.85	0.168651	3.54	1.56	0.182		4.22	3.74	89	4.62	4.94	4.22	2.62	2.33	1.29	0.72	0.145749	3.29	1.47	0.207		3.67	3.6	99.4638	99.1957	99.1957	96.5147	97.0509	90.8847	90.8847	80.429	96.5147		23.585	17.43	8	4	0	2
Z028	1	4.32	3.43	79	3.15	5.43	4.32	2.79	2.64	1.55	1.11	0.20442	2.89	2.72	0.127		4.37	3.49	80	3.1	5.47	4.37	2.84	2.63	1.51	1.1	0.201097	2.72	2.21	0.166		3.5	3.69	96.875	97.1591	94.3182	95.7386	94.6023	94.3182	90.625	75.8523	104.83		19.47	19.1725	58	35	0	0
Z031	2	4.16	3.46	83	3.62	5.08	4.16	2.7	2.38	1.02	0.92	0.181102	3.5	1.89	0.151		4.17	3.55	85	4.05	4.95	4.17	2.51	2.44	1.04	0.78	0.157576	3.39	1.78	0.166		3.39	3.51	95.6897	94.5402	97.7011	91.6667	93.9655	94.8276	87.6437	86.2069	100.862		24.31	18.1225	22	14	0	0
Z036	2	2.84	2.27	80	2.05	3.77	2.84	2.11	1.66	0.46	0.93	0.246684	2.65	2.8	0.135		2.94	2.38	81	2.16	4.01	2.94	2.31	1.7	0.46	1.07	0.266833	2.67	2.43	0.154		2.38	2.43	97.8903	100	100.844	100	102.11	102.532	100.422	98.7342	102.532		38.44	23.62	43	14	0	0
Z043	1	3.66	2.64	72	2.02	4.58	3.89	2.42	2.17	1.42	0.69	0.150655	2.66	2.87	0.131		3.64	2.68	74	2.14	5.02	4.19	3.14	1.88	1.22	0.84	0.167331	2.83	2.47	0.143		2.72	2.72	93.9502	95.3737	95.3737	91.1032	89.6797	81.8505	85.4093	72.5979	96.7972		26.6575	19.2675	21	42	0	1
Z045	1	3.21	2.61	81	2.47	4.47	3.23	2.15	2.33	1.36	1.24	0.277405	2.69	1.5	0.248		3.22	2.74	85	2.99	4.56	3.24	2.37	2.19	0.94	1.32	0.289474	2.63	1.42	0.267		2.77	2.83	100.719	101.079	96.7626	101.799	102.158	102.878	100.36	96.7626	101.799		27.3475	17.7575	3	18	0	0
Z046	1	2.94	2.4	82	2.38	3.97	2.94	1.79	2.18	0.97	1.04	0.261965	2.42	2.84	0.145		2.9	2.41	83	2.48	3.97	2.9	1.86	2.11	0.92	1.07	0.269521	2.32	2.91	0.149		2.5	2.57	98.0237	97.6285	96.4427	97.6285	96.0474	96.8379	95.2569	92.8854	101.581		28.5525	22.9575	5	16	0	0
Z049	2	3.89	3.25	86	3.99	5.88	3.96	3.16	2.71	0.75	1.91	0.32483	3.4	1.95	0.151		3.9	3.26	84	3.44	5.59	3.9	2.9	2.69	0.83	1.69	0.302326	3.21	2.03	0.153		3.37	3.45	98.5337	99.7067	97.654	97.3607	98.827	99.1202	98.5337	99.1202	101.173		23.8225	17.545	19	21	1	1
Z050	2	3.61	3.14	87	3.43	4.75	3.68	2.41	2.34	1.28	1.07	0.225263	3.17	2.08	0.152		3.72	3.32	89	3.98	4.87	3.72	2.36	2.51	1.31	1.15	0.23614	3.34	1.81	0.166		3.42	3.35	100	98.2353	98.8235	96.4706	96.7647	97.0588	99.7059	97.3529	98.5294		29.965	21.41	23	19	0	1
Z055	1	2.96	2.45	83	2.43	3.88	3.02	1.66	2.23	1.33	0.86	0.221649	2.42	1.77	0.234		2.9	2.4	83	2.38	3.73	2.9	1.6	2.12	1.13	0.82	0.219839	2.46	1.22	0.333		2.61	2.52	98.8235	100.784	100.392	98.0392	97.6471	96.4706	93.3333	91.3725	98.8235		30.55	17.605	10	29	0	0
Z057	1	3.51	2.92	83	2.98	4.32	3.71	2.27	2.05	1.28	0.61	0.141204	2.66	1.8	0.209		3.41	2.94	86	3.4	4.22	3.41	2.32	1.9	0.74	0.81	0.191943	2.77	1.37	0.264		2.87	3.04	97.619	97.2789	98.6395	96.9388	94.5578	93.1973	93.8776	93.5374	103.401		32.1025	18.2475	11	11	0	0
Z061	1	3.99	3.41	86	4.18	4.92	3.99	2.23	2.7	1.39	0.93	0.189024	3.07	1.29	0.252		4.07	3.52	87	4.41	4.91	4.07	2.33	2.59	1.38	0.84	0.171079	3.1	1.12	0.288		3.59	3.61	97.2222	99.1667	95	95.5556	91.1111	95.2778	94.7222	96.3889	100.278		27.0575	17.31	9	18	0	0
* means no data or no cells /all squamous
[truncated: 50 more columns]

## Sheet: Ozone Day
			Pre Exposure Lung function															Post exposure lung function															Methacholine Challenge	Saline	as %Saline										Breathing Patterns
id	day	Cotinine in Urine(ng/ml)	pFVC	pFEV1	pFEV1/FVC	pFEF25_75	pTLC	pVC	pIC	pFRC	pERV	pRV	pRV/TLC	pVtg	pRaw	psGaw		FVC	FEV1	FEV1/FVC	FEF25_75	TLC	VC	IC	FRC	ERV	RV	RV/TLC	Vtg	Raw	sGaw		MC_FEV1_Pre	MC_FEV1_Post	MC_FEV1_PD%_0.075	MC_FEV1_PD%_0.156	MC_FEV1_PD%_0.312	MC_FEV1_PD%_0.625	MC_FEV1_PD%_1.25	MC_FEV1_PD%_2.5	MC_FEV1_PD%_5	MC_FEV1_PD%_10	MC_FEV1_PD%_Post Albuterol		Mean_total_exer_Breaths/min	Mean_total_rest_Breaths/min	Mean_total_exer_sigh	Mean_total_rest_sigh	Mean_total_exer_cough
Z002	2	22.155	4.02	3.48	87	4.05	4.59	4.02	2.73	1.86	1.06	0.57	0.124183	3.2	1.66	0.189		3.72	3.12	84	3.19	4.28	3.72	2.46	1.82	0.75	0.56	0.130841	3.11	1.94	0.166		3.32	3.68	101.201	98.7988	96.6967	96.3964	97.8979	98.4985	100.901	99.3994	110.511		*	*	*	*	*
Z003	1	9.168	4.52	3.64	80	3.58	5.14	4.52	3.01	2.13	0.7	0.62	0.120623	2.92	1.39	0.247		3.31	2.63	80	2.4	3.95	3.31	1.8	2.15	0.5	0.64	0.162025	2.85	1.52	0.231		3.08	3.56	99.6835	101.266	100.949	100.633	101.582	104.43	106.013	108.544	112.658		34.1025	18.7225	15	17	0
Z006	2	60.13	3.9	3.17	81	3.05	4.88	3.9	2.96	1.91	0.34	0.98	0.20082	3.06	2.14	0.15		3.09	2.61	85	2.64	4.22	3.09	2.12	2.1	0.47	1.13	0.267773	2.95	2.57	0.13		2.96	3.19	96.6667	102.667	98	98	99	100	95	101.333	106.333		38.875	20.92	7	18	0
Z030	2	6.075	3.17	2.59	82	2.61	3.64	3.17	2.06	1.57	0.24	0.47	0.129121	1.8	2.66	0.209		2.71	2.05	76	1.58	3.18	2.71	1.26	1.92	0.57	0.46	0.144654	1.82	3.26	0.169		2.44	2.41	102.016	97.9839	96.7742	99.5968	93.1452	83.4677	54.8387	*	97.1774		39.9025	21.2	6	21	4
Z033	2	7.245	3.26	2.51	77	2.25	4.21	3.26	2.43	1.78	0.65	0.95	0.225653	2.88	3.08	0.113		2.89	2.11	73	1.64	3.62	2.89	1.87	1.75	1.02	0.73	0.201657	2.6	4.27	0.09		2.46	2.54	98.7805	100.407	97.9675	98.7805	94.3089	95.935	89.0244	90.6504	103.252		28.6025	21.765	9	30	0
Z034	1	17.935	4.17	3.3	79	2.9	4.7	4.17	2.62	2.08	0.91	0.53	0.112766	2.44	2.48	0.165		3.86	3.03	79	2.71	4.82	3.43	2.77	2.04	0.7	1.39	0.288382	2.52	3.38	0.12		3.24	3.37	102.961	100.658	100	99.0132	100	101.974	91.7763	90.1316	110.855		40.87	23.49	17	17	0
Z037	1	5.48	3.84	2.92	76	2.42	4.2	3.84	2.8	1.4	0.68	0.35	0.0833333	2.91	3.58	0.096		3.18	2.37	75	1.94	4.09	3.28	2.75	1.35	0.51	0.81	0.198044	2.95	3.04	0.111		2.68	2.94	98.855	101.908	97.7099	90.8397	88.9313	98.4733	93.5115	87.7863	112.214		18.9675	19.435	13	31	0
Z039	2	1.865	3.63	3.05	84	3.43	5.09	3.85	3.65	1.44	0.22	1.24	0.243615	2.31	2.41	0.18		3.07	2.55	83	2.9	5.45	3.76	3.39	2.06	0.6	1.69	0.310092	3.03	2.35	0.14		2.86	3.15	92.233	95.7929	92.8803	91.9094	85.1133	95.1456	92.233	72.1683	101.942		42.1575	17.2075	1	5	0
Z040	1	4.145	3.47	3.02	87	4.09	4.89	3.47	3.12	1.77	0.41	1.42	0.290389	2.21	2.44	0.186		3.13	2.68	86	3.13	4.29	3.32	2.71	1.58	0.46	0.97	0.226107	2.03	2.52	0.195		2.77	2.8	100	94.9458	96.7509	97.8339	99.639	100.722	97.4729	95.6679	101.083		27.0425	17.3875	12	12	0
Z041	1	5.95	4.03	3.48	86	4.42	5.06	4.03	3.56	1.5	0.51	1.03	0.203557	2.18	1.88	0.244		3.61	3.1	86	3.84	4.14	3.61	2.73	1.41	0.33	0.53	0.128019	2.25	2.05	0.217		3.21	3.5	93.6556	93.3535	81.571	76.1329	*	*	*	*	105.74		32.405	19.1	6	6	1
Z044	1	8.575	4.41	3.5	79	3.34	5.1	4.41	2.76	2.34	1.53	0.69	0.135294	2.7	2.36	0.157		4.31	3.32	77	3.01	4.97	4.31	2.68	2.29	1.34	0.66	0.132797	3.21	2.23	0.14		3.42	3.67	98.017	99.7167	99.7167	100.283	101.7	101.133	100.567	98.5836	103.966		35.105	19.8425	6	20	0
Z047	1	13.045	4.37	3.59	82	4.22	5.9	4.43	4.03	1.87	0.35	1.47	0.249153	2.9	2	0.172		4.53	3.82	84	4.37	6.01	4.53	4.04	1.97	0.52	1.48	0.246256	2.97	1.92	0.175		3.84	3.7	95.3846	98.7179	96.1538	96.6667	98.7179	97.1795	96.9231	96.1538	94.8718		18.165	20.455	20	19	1
Z053	2	0	4.43	3.89	88	5.22	5.44	4.83	3.75	1.69	1.08	0.61	0.112132	2.72	1.68	0.219		4.09	3.52	86	4.44	4.77	4.11	2.98	1.78	1.18	0.66	0.138365	2.92	1.54	0.222		3.86	3.8	98.9637	97.6684	94.5596	99.2228	94.8187	97.9275	98.7047	90.4145	98.4456		32.79	21.9125	2	12	0
Z054	1	4.53	4.11	3.29	80	3.07	5.12	4.11	2.52	2.61	1.38	1.01	0.197266	3.69	1.53	0.177		3.68	3	82	2.91	4.81	3.68	2.23	2.59	1.12	1.13	0.234927	3.5	1.57	0.183		3.09	3.29	98.4177	99.6835	93.6709	96.519	100.316	99.3671	88.9241	90.8228	104.114		34.5425	21.965	5	18	3
Z058	1	14.79	3.73	3.28	88	4.23	4.75	3.82	2.59	2.17	1.17	0.94	0.197895	2.52	2.22	0.179		3.15	2.62	83	2.95	4.18	3.15	1.85	2.33	1.25	1.03	0.246411	2.79	1.92	0.186		2.99	2.97	94.8882	100.639	99.6805	99.361	96.8051	88.8179	84.345	64.5367	94.8882		26.3325	17.02	8	27	0
Z059	1	0	4.24	3.49	82	3.72	5.15	4.24	3.3	1.85	0.63	0.91	0.176699	2.43	1.45	0.283		3.65	2.71	74	2.13	4.26	3.65	2.51	1.75	0.65	0.6	0.140845	2.74	2.02	0.18		3.26	3.38	98.7988	97.2973	93.994	94.5946	89.7898	89.7898	78.979	*	101.502		25.4225	25.5125	18	36	1
Z060	2	10.17	3.93	2.78	71	2	5.11	4.06	3.39	1.72	0.72	1.05	0.205479	3.4	2.52	0.117		2.86	1.95	68	1.28	4.65	3.3	2.65	2	0.73	1.35	0.290323	3.37	2.83	0.105		2.45	2.95	*	*	*	*	*	*	*	*	114.34		24.37	18.15	18	18	0
Z062	1	19.175	3.75	2.96	79	2.67	4.84	3.75	2.41	2.43	1.19	1.09	0.225207	2.91	2.33	0.147		3.15	2.36	75	1.85	4.11	3.15	2.24	1.86	0.88	0.95	0.231144	2.61	2.46	0.156		2.7	2.88	99.2857	98.2143	96.4286	94.2857	91.0714	80	*	*	102.857		27.075	21.905	29	15	2
z063	2	10.565	4.79	3.9	81	4.04	5.81	4.79	2.9	2.91	1.42	1.02	0.175559	3.93	1.56	0.163		4.63	3.74	81	3.58	5.71	4.63	2.88	2.83	1.21	1.08	0.189142	3.85	1.36	0.191		3.74	3.85	97.1649	96.6495	95.8763	96.6495	97.1649	94.5876	86.8557	82.2165	99.2268		33.495	18.7575	28	18	0
Z001	2	11.69	4.77	4.44	93	5.27	6.13	4.4	3.2	2.93	1.17	1.73	0.282219	4.31	0.79	0.3		4.43	4.19	95	4.56	5.9	4.43	2.79	3.12	1.19	1.48	0.250847	4.18	0.88	0.27		4.21	4.47	96.028	94.1589	96.9626	101.402	90.6542	96.2617	85.9813	93.2243	104.439		30.84	21.67	17	25	3
Z018	1	4.195	4.6	4.06	88	5.21	5.24	4.6	2.86	2.38	1.18	0.64	0.122137	3.65	1.94	0.141		4.28	3.77	88	4.94	4.87	4.28	2.65	2.22	0.82	0.59	0.12115	3.09	3.25	0.1		3.87	4.13	97.5	99.25	100.75	101.25	101.25	102	101.5	101.5	103.25		37.9075	23.825	51	71	0
Z019	2	15.08	3.03	2.68	89	3.36	3.84	3.03	1.53	2.31	1.46	0.81	0.210938	2.7	1.57	0.237		2.44	2.18	89	2.91	3.21	2.44	1.24	1.97	0.94	0.76	0.23676	2.62	1.69	0.227		2.48	2.56	100.806	101.21	104.839	104.032	106.855	106.048	104.032	106.452	103.226		29.85	19.99	56	20	0
Z021	1	4.47	4.28	3.67	86	3.94	4.88	4.28	2.53	2.35	1.2	0.6	0.122951	3.02	1.49	0.223		4.08	3.48	85	3.58	4.54	4.08	2.24	2.31	1.18	0.46	0.101322	2.97	1.45	0.232		3.63	3.6	101.918	96.4384	100	96.4384	95.8904	97.2603	100.548	91.2329	98.6301		29.57	19.6425	21	26	5
Z024	2	13.93	4.03	3.68	91	4.09	4.94	4.03	2.59	2.35	0.6	0.91	0.184211	4.27	2.16	0.108		3.76	3.51	94	3.94	4.8	3.76	2.52	2.29	0.52	1.05	0.21875	3.66	2.35	0.116		3.57	3.84	96.496	94.8787	97.3046	99.4609	94.6092	96.2264	96.496	100	103.504		27.965	20.885	8	3.75	0
Z025	1	38.7	4.38	3.78	86	3.71	5.7	4.38	2.29	3.42	1.47	1.32	0.231579	4.01	2.15	0.116		4.12	3.36	82	3.08	5.43	4.12	2.17	3.26	1.49	1.32	0.243094	3.79	2.51	0.105		3.72	4.02	93.4037	94.723	97.8892	96.5699	98.6807	95.5145	96.8338	98.6807	106.069		35.0425	20.2925	55	33	1
Z026	2	15.415	3.25	2.81	86	3.24	3.87	3.25	1.98	1.9	1	0.62	0.160207	2.77	2.71	0.133		2.68	2.25	84	2.4	3.47	2.68	1.75	1.72	0.67	0.79	0.227666	2.47	2.09	0.193		2.76	2.86	99.639	100.722	100	93.1408	88.4477	45.8484	*	*	103.249		28.3325	22.0525	10	12	3
Z027	1	23.155	4.17	3.6	86	4.32	4.63	4.17	2.22	2.41	1.45	0.47	0.101512	3.14	1.42	0.224		4.09	3.53	86	3.77	4.5	4.09	2.26	2.24	1.31	0.41	0.0911111	3.03	1.7	0.195		3.53	3.72	99.7222	96.9444	100.278	101.667	95.5556	96.6667	91.1111	86.1111	103.333		25.66	17.5975	28	18	0
Z028	2	77.5	4.37	3.45	79	3.1	5.6	4.37	2.56	3.04	1.83	1.23	0.219643	3.02	2.82	0.117		3.95	2.68	68	1.95	5.48	3.95	2.37	3.11	1.59	1.53	0.279197	3.19	3.41	0.092		3.48	3.73	99.7126	99.7126	99.4253	100.862	99.1379	94.5402	91.3793	70.977	107.184		18.14	20.8075	28	25	0
Z031	1	3.225	4.16	3.46	83	3.59	5.28	4.16	2.77	2.51	1.15	1.12	0.212121	3.62	1.73	0.159		3.77	3.05	81	3.18	4.82	3.77	2.44	2.39	0.86	1.06	0.219917	3.26	2	0.154		3.08	3.53	96.9419	100.612	100	96.9419	101.223	102.141	100.612	100	107.951		27.815	20.05	14	13	0
Z036	1	11.08	3.01	2.4	80	2.08	3.88	3.01	1.96	1.93	0.45	0.87	0.224227	3.04	2.2	0.15		2.84	2.27	80	2	3.88	2.84	2.11	1.76	0.34	1.04	0.268041	2.87	2.69	0.13		2.42	2.48	94.7581	95.9677	97.1774	100.403	95.5645	92.7419	85.4839	87.9032	100		28.3325	25.17	58	28	0
Z043	2	44.285	3.6	2.6	72	2.06	4.53	3.6	2.45	2.08	1.13	0.94	0.207506	2.76	3.36	0.108		2.98	2.12	71	1.62	4.03	2.98	1.93	2.1	0.99	1.05	0.260546	2.65	3.08	0.122		2.33	2.65	97.5	91.25	92.9167	80	70.8333	*	*	*	110.417		30.0125	17.565	23	26	0
Z045	2	0.625	3.31	2.77	83	2.89	4.62	3.31	2.08	2.54	1.18	1.3	0.281385	2.28	2.03	0.216		2.95	2.41	81	2.45	4.33	3.02	1.86	2.47	1.15	1.32	0.30485	3.05	1.46	0.23		2.61	2.76	100.733	98.1685	100.366	97.4359	98.5348	98.5348	93.0403	86.8132	101.099		26.2175	19.1275	5	14	0
Z046	2	9.075	3.01	2.5	83	2.58	3.95	3.01	1.7	2.25	1.10	0.94	0.237975	2.31	3.15	0.137		2.77	2.15	78	1.87	3.78	2.77	1.52	2.26	0.97	1.01	0.267196	2.47	3.46	0.117		2.46	2.55	97.2	97.2	98.8	98	97.2	88	86.8	67.2	102		29.91	21.6225	1	19	2
Z049	1	9.95	3.94	3.41	86	3.81	5.53	3.94	2.94	2.58	0.84	1.58	0.285714	3.15	1.98	0.16		3.34	2.86	86	3.29	5.07	3.35	2.39	2.68	0.78	1.72	0.33925	3.37	1.86	0.159		3.17	3.44	100.623	102.181	98.1308	98.1308	102.804	100	100.312	103.115	107.165		24.7525	18.0775	23	24	0
Z050	1	5.4	3.79	3.19	84	3.24	4.67	3.79	2.15	2.52	1.30	0.88	0.188437	3.02	2.17	0.153		3.55	3.08	87	3.27	4.64	3.58	2.18	2.46	0.99	1.06	0.228448	3.17	2.36	0.133		3.11	3.35	97.5078	98.4424	95.6386	99.3769	100.935	99.6885	98.7539	100.312	104.361		34.01	21.6625	64	26	10
Z055	2	12.74	2.94	2.45	83	2.42	4.03	3.2	1.77	2.26	1.37	0.83	0.205955	2.79	1.54	0.232		2.92	2.44	83	2.52	3.75	2.93	1.71	2.04	1.15	0.82	0.218667	2.84	1.33	0.264		2.58	2.54	99.6063	100	99.6063	97.6378	96.8504	97.2441	94.0945	85.8268	100		28.5875	16.6125	3	7	2
Z057	2	12	3.38	2.74	81	2.6	4.23	3.4	2.21	2.02	1.18	0.83	0.196217	2.78	1.65	0.218		3.16	2.44	77	2.08	3.99	3.19	1.97	2.01	1.3	0.8	0.200501	2.69	1.49	0.251		2.51	2.87	106.426	102.008	94.3775	98.3936	101.606	91.1647	77.51	*	115.261		29.73	20.085	3	13	4
Z061	2	26.615	3.96	3.39	86	3.99	5.29	4.23	3.37	1.92	0.82	1.06	0.200378	2.78	0.9	0.399		3.74	3.18	85	3.22	4.9	3.74	2.93	1.97	0.73	1.16	0.236735	2.84	1	0.35		3.38	3.61	94.9858	99.7151	94.302	97.7208	95.1567	95.4416	81.4815	45.2991	102.849		28.19	15.9	11	21	0
* means no data or no cells /all squamous
[truncated: 54 more columns]
